# Supplementary material for: Use of Hydrogel Electrolyte in Zn-MnO2 Rechargeable Batteries: Characterization of Safety, Performance, and Cu2+ Ion Diffusion
Source: Polymers (Basel). 2024 Feb 28;16(5):658. doi: 10.3390/polym16050658 (PMC10934817; doi:10.3390/polym16050658)
Supplement: Supplementary file 1 [file polymers-16-00658-s001.zip]

Archive with 1 entries (1 files):
- polymers-2829272-supplementary.pdf
